# Supplementary material for: Conditional QTL Analysis and Fine Mapping for Thousand-Kernel Weight in Common Wheat
Source: Plants (Basel). 2025 Jun 16;14(12):1848. doi: 10.3390/plants14121848 (PMC12196731; doi:10.3390/plants14121848)
Supplement: Supplementary file 1 [file plants-14-01848-s001.zip]

Archive with 2 entries (2 files):
- Original data.zip
- supplementary table 6.12.xlsx
