# Supplementary material for: Conditional QTL Analysis and Fine Mapping for Thousand-Kernel Weight in Common Wheat
Source: Plants (Basel). 2025 Jun 16;14(12):1848. doi: 10.3390/plants14121848 (PMC12196731; doi:10.3390/plants14121848)
Supplement: Supplementary file 1 [file plants-14-01848-s001.zip › supplementary table 6.12.xlsx]

## Sheet: Table S1
Table S1. Epistatic QTL analysis of TKW in the KJ-RIL population.
QTLa	ENVb	Position1 (Mb)	Flanking markers	QTL	Position2(Mb)	Flanking markers	LOD	PVE% (AA)c	AAd
QTkw1D.1	E7	30.13	AX-109349990-AX-108873908	QTkw5B.3	240.32	AX-108822507-AX-94627936	3.04	6.14	1.92
QTkw2A.8	E4	780.93	AX-94642887-AX-111696446	QTkw3A.2	140.76	AX-111661409-AX-110484697	5.03	5.96	-1.71
QTkw2A.8	E4	780.93	AX-94642887-AX-111696446	QTkw4A.2	81.91	AX-111163489-AX-111591351	5.56	6.2	2
QTkw2A.8	E4	780.93	AX-94642887-AX-111696446	QTkw5B.2	220.32	AX-108822507-AX-94627936	5.23	6.13	-1.83
QTkw2A.8	E4	780.93	AX-94642887-AX-111696446	QTkw6D.1	250.44	AX-109452186-AX-108821954	5.06	6.09	1.66
QTkw2D.1	E8	176.75	AX-109356592-AX-108950311	QTkw2D.2	216.75	AX-109434398-AX-109266497	5.25	5.02	3.97
QTkw3A.1	E7	80.76	AX-109607322-AX-111661409	QTkw4A.7	651.91	AX-110662742-AX-110053274	3.38	5.04	1.68
QTkw3A.2	E1	160.76	AX-111661409-AX-110484697	QTkw5D.1	110.62	AX-109654729-AX-108854022	3.43	5.95	-1.81
QTkw3A.3	E2	230.76	AX-109930806-AX-94495161	QTkw4A.4	561.91	AX-111591351-AX-94881516	3.24	9.29	1.08
QTkw3A.4	BLUE-HN	400.76	AX-109416489-AX-111049355	QTkw5A.3	460.67	AX-111080500-AX-109412923	3.48	8.96	-1.44
QTkw3A.4	E6	410.76	AX-109416489-AX-111049355	QTkw5D.3	470.62	AX-111175690-AX-109382782	3.01	6.12	1.77
QTkw3B	E5	792.17	AX-108755014-AX-89377431	QTkw6D.2	360.44	AX-108821954-AX-110689037	3.09	6.91	-1.55
QTkw3D.1	E2	430.08	AX-109962624-AX-111577180	QTkw4A.2	61.91	AX-111163489-AX-111591351	3.38	5.15	-1.48
QTkw4A.2	E1	71.91	AX-111163489-AX-111591351	QTkw7A.2	671.95	AX-109405110-AX-110483616	3.07	5.35	-1.74
QTkw4A.2	E10	71.91	AX-111163489-AX-111591351	QTkw5D.4	500.62	AX-109381281-AX-110160610	3.28	7.36	1.74
QTkw4A.2	E3	81.91	AX-111163489-AX-111591351	QTkw6D.3	480.44	AX-110416139-AX-110981012	3.13	5.86	-2.1
QTkw4A.3	E6	271.91	AX-111163489-AX-111591351	QTkw5B.5	330.32	AX-94627936-AX-109846736	3.92	7.97	-2.18
QTkw4A.4	BLUE-HN	541.91	AX-111591351-AX-94881516	QTkw5A.1	400.67	AX-110393916-AX-108821970	3.27	9.97	0.9
QTkw4A.4	E5	551.91	AX-111591351-AX-94881516	QTkw5A.5	580.67	AX-111236803-AX-111799065	4.35	8.16	1.65
QTkw4A.5	E5	581.91	AX-110526171-AX-111830901	QTkw5B.4	320.32	AX-94627936-AX-109846736	4.02	7.91	-1.6
QTkw4B.4	E2	410.7	AX-110019160-AX-111014468	QTkw4B.5	430.7	AX-109493306-AX-109473770	3.33	5.45	2.19
QTkw4B.5	BLUE-HN	450.7	AX-109493306-AX-109473770	QTkw7B	40.06	AX-110571529-AX-108794184	3.01	8.86	1.24
QTkw5A.2	BLUE-HN	430.67	AX-108938796-AX-111102252	QTkw5A.7	710.67	AX-110969667-AX-94472979	3.36	6.67	-1.17
QTkw5B.1	E1	50.32	AX-108822507-AX-94627936	QTkw5D.1	110.62	AX-109654729-AX-108854022	3.2	5.84	1.79
QTkw5B.3	E1	240.32	AX-108822507-AX-94627936	QTkw7D	577.79	AX-110338241-AX-89672223	3.13	5.31	1.82
QTkw5B.6	E1	480.32	AX-109846736-AX-111116044	QTkw6A.4	550.01	AX-110117565-AX-110110944	3.36	5.23	1.64
Letter “a” indicates the QTL of epistatic interactions; letter “b” indicates the environment in which the QTL was detected; letter “c” indicates the phenotypic variation explained by epistatic QTL; letter “d” indicates additive × additive (AA) effect, the positive values indicate that the two QTL with the same parental allele (“KN9204” or “J411”) produce a positive effect, while the negative valu…

## Sheet: Table S2
Table S2. Epistatic QTL analysis of KL in the KJ-RIL population.
QTLa	ENVb	Position1 (Mb)	Flanking markers	QTL	Position2(Mb)	Flanking markers	LOD	PVE% (AA)c	AAd
QKl1D.1	E1	230.13	AX-108797722-AX-111976732	QKl5B.5	480.32	AX-109846736-AX-111116044	3.36	5.32	-0.12
QKl1D.2	E10	350.32	AX-109846736-AX-111116044	QKl6A	20.01	AX-111546523-AX-108954713	3.74	5.9	-0.13
QKl1D.3	E7	390.13	AX-111104769-AX-89479023	QKl6D.6	400.44	AX-108821954-AX-110689037	3.8	8.7	-0.17
QKl2A.1	BLUE-LN	230.93	AX-109071428-AX-110448668	QKl6D.2	180.44	AX-109452186-AX-108821954	3.36	7.33	-0.09
QKl2A.2	E1	540.93	AX-110054108-AX-109475996	QKl6D.4	320.44	AX-109452186-AX-108821954	4.13	5.96	-0.13
QKl2A.3	E6	620.93	AX-111707919-AX-86179679	QKl6D.2	180.44	AX-109452186-AX-108821954	3.12	7.92	-0.13
QKl2A.4	BLUE-LN	650.93	AX-110996271-AX-109489864	QKl3A.1	130.76	AX-111661409-AX-110484697	3.31	5.84	0.07
QKl2A.4	BLUE-LN	650.93	AX-110996271-AX-109489864	QKl4A.2	541.91	AX-111591351-AX-94881516	3.83	5.8	0.07
QKl2A.4	BLUE-LN	650.93	AX-110996271-AX-109489864	QKl5B.4	420.32	AX-109846736-AX-111116044	3.09	6.26	0.07
QKl3A.2	BLUE-LN	240.76	AX-109930806-AX-94495161	QKl5B.3	360.32	AX-109846736-AX-111116044	3.73	7.13	0.09
QKl3A.3	BLUE-HN	270.76	AX-94495161-AX-109416489	QKl4B	540.7	AX-111484501-AX-109844491	3.15	5.17	0.1
QKl3A.4	E4	310.76	AX-94495161-AX-109416489	QKl3A.8	760.76	AX-110412271-AX-110483590	3.61	7.66	-0.16
QKl3A.4	E3	330.76	AX-94495161-AX-109416489	QKl5A.2	500.67	AX-109351607-AX-111785424	3.02	6.06	-0.14
QKl3A.5	E6	390.76	AX-109416489-AX-111049355	QKl3A.7	650.76	AX-111651091-AX-110023729	3.31	6.71	-0.13
QKl3A.6	E5	410.76	AX-109416489-AX-111049355	QKl5D.2	470.62	AX-111175690-AX-109382782	3.28	9.55	0.16
QKl3A.8	E4	760.76	AX-110412271-AX-110483590	QKl4A.1	531.91	AX-111591351-AX-94881516	3.82	7.29	0.14
QKl3A.8	E4	760.76	AX-110412271-AX-110483590	QKl6D.3	290.44	AX-109452186-AX-108821954	3.51	7.29	0.14
QKl3B	E1	2.17	AX-111208668-AX-109403434	QKl5B.2	300.32	AX-94627936-AX-109846736	3.13	5.12	-0.11
QKl3B	E1	2.17	AX-111208668-AX-109403434	QKl6D.2	180.44	AX-109452186-AX-108821954	3.01	5.43	-0.12
QKl3D	E1	570.08	AX-110586439-AX-108878770	QKl5B.1	290.32	AX-94627936-AX-109846736	3.34	5.89	0.13
QKl4A.3	E7	581.91	AX-110526171-AX-111830901	QKl6D.6	400.44	AX-108821954-AX-110689037	3.22	9.48	0.16
QKl5A.1	E3	490.67	AX-110430928-AX-109824262	QKl6D.1	160.44	AX-109452186-AX-108821954	3.02	5.2	0.13
QKl5B.5	BLUE-LN	480.32	AX-109846736-AX-111116044	QKl7A	621.95	AX-109906602-AX-110736510	3.4	6.12	0.08
QKl5D.1	E7	320.62	AX-109967289-AX-110534485	QKl6D.6	400.44	AX-108821954-AX-110689037	3.23	6.68	-0.14
QKl6D.5	E1	390.44	AX-108821954-AX-110689037	QKl6D.7	470.44	AX-111537189-AX-108942512	3.33	6.82	0.14
Letter “a” indicates the QTL of epistatic interactions; letter “b” indicates the environment in which the QTL was detected; letter “c” indicates the phenotypic variation explained by epistatic QTL; letter “d” indicates additive × additive (AA) effect, the positive values indicate that the two QTL with the same parental allele (“KN9204” or “J411”) produce a positive effect, while the negative valu…

## Sheet: Table S3
Table S3. Epistatic QTL analysis of KW in the KJ-RIL population.
QTLa	ENVb	Position1 (Mb)	Flanking markers	QTL	Position2(Mb)	Flanking markers	LOD	PVE% (AA)c	AAd
QKw1A	E9	580.13	AX-108827845-AX-109428180	QKw3A.1	70.76	AX-109607322-AX-111661409	3.21	6.86	0.06
QKw2A	E5	690.93	AX-111014862-AX-110911991	QKw4A.5	681.91	AX-109938685-AX-89599752	3.1	5.52	0.05
QKw2B	E10	50.06	AX-109364692-AX-111111325	QKw4A.1	71.91	AX-111163489-AX-111591351	3.1	7.74	0.1
QKw2D.1	E10	276.75	AX-108885026-AX-111837110	QKw4A.3	321.91	AX-111591351-AX-94881516	3.43	7.66	-0.09
QKw2D.2	E1	386.75	AX-111597515-AX-110675161	QKw3A.4	260.76	AX-94495161-AX-109416489	3.89	5.16	0.05
QKw2D.3	E10	466.75	AX-110054956-AX-109936423	QKw3A.3	170.76	AX-111661409-AX-110484697	3.53	6.91	0.09
QKw3A.2	E1	160.76	AX-111661409-AX-110484697	QKw5D.2	460.62	AX-109042166-AX-109749882	3.73	6.16	0.05
QKw3A.5	E6	340.76	AX-94495161-AX-109416489	QKw4B.1	30.7	AX-109988872-AX-109284839	3.6	6.43	-0.06
QKw4A.1	E3	81.91	AX-111163489-AX-111591351	QKw5A.2	700.67	AX-109916922-AX-109500176	4.12	5.86	-0.11
QKw4A.1	E3	81.91	AX-111163489-AX-111591351	QKw6A	80.01	AX-94898211-AX-109367807	3.57	5.68	-0.1
QKw4A.1	BLUE-LN	91.91	AX-111163489-AX-111591351	QKw5A.1	590.67	AX-111072968-AX-111096332	3.05	5.44	0.03
QKw4A.2	E1	261.91	AX-111163489-AX-111591351	QKw5D.2	460.62	AX-109042166-AX-109749882	3.71	6.02	-0.05
QKw4A.2	E6	261.91	AX-111163489-AX-111591351	QKw5B.3	330.32	AX-94627936-AX-109846736	3.17	6.97	-0.08
QKw4A.3	E3	321.91	AX-111591351-AX-94881516	QKw6D.5	480.44	AX-110416139-AX-110981012	3.36	5.04	0.09
QKw4A.4	E3	531.91	AX-111591351-AX-94881516	QKw6B.2	540.76	AX-109328673-AX-110064746	3.41	5.5	0.1
QKw4A.4	E3	541.91	AX-111591351-AX-94881516	QKw7D.1	67.79	AX-109525349-AX-109904893	3.61	5.75	0.1
QKw4B.2	BLUE-LN	460.7	AX-109493306-AX-109473770	QKw5A.1	590.67	AX-111072968-AX-111096332	3.39	5.04	-0.02
QKw4B.2	E10	470.7	AX-109493306-AX-109473770	QKw7D.2	77.79	AX-109525349-AX-109904893	3.52	7.61	-0.09
QKw4B.2	E9	480.7	AX-109493306-AX-109473770	QKw6B.1	100.76	AX-108916058-AX-110040535	3.48	5.48	-0.05
QKw5B.1	E3	230.32	AX-108822507-AX-94627936	QKw5D.3	540.62	AX-111907558-AX-109446680	3.57	5.39	0.1
QKw5B.1	E7	250.32	AX-108822507-AX-94627936	QKw5D.4	550.62	AX-110824131-AX-110057856	3.81	5.21	0.06
QKw5B.2	E3	290.32	AX-94627936-AX-109846736	QKw6D.4	440.44	AX-109128671-AX-89564650	3.92	5.42	0.1
QKw5B.4	E1	470.32	AX-109846736-AX-111116044	QKw5D.2	460.62	AX-109042166-AX-109749882	3.41	6.36	0.04
QKw5D.1	E5	320.62	AX-109967289-AX-110534485	QKw6D.3	370.44	AX-108821954-AX-110689037	3.62	5.98	-0.08
QKw5D.2	E1	460.62	AX-109042166-AX-109749882	QKw6D.1	260.44	AX-109452186-AX-108821954	3.15	6.01	-0.05
QKw6A	E3	80.01	AX-94898211-AX-109367807	QKw6D.2	280.44	AX-109452186-AX-108821954	3.1	5.72	0.1
Letter “a” indicates the QTL of epistatic interactions; letter “b” indicates the environment in which the QTL was detected; letter “c” indicates the phenotypic variation explained by epistatic QTL; letter “d” indicates additive × additive (AA) effect, the positive values indicate that the two QTL with the same parental allele (“KN9204” or “J411”) produce a positive effect, while the negative valu…

## Sheet: Table S4
Table S4. Epistatic QTL analysis of KDR in the KJ-RIL population.
QTLa	ENVb	Position1 (Mb)	Flanking markers	QTL	Position2(Mb)	Flanking markers	LOD	PVE% (AA)c	AAd
QKdr1B.1	E1	660.16	AX-110564738-AX-110433737	QKdr4A.2	311.91	AX-111591351-AX-94881516	3.67	6.24	-0.04
QKdr1B.2	BLUE-HN	720.16	AX-111617603-AX-110424438	QKdr3A.1	130.76	AX-111661409-AX-110484697	3.08	8.77	-0.04
QKdr1D	E9	10.13	AX-94706430-AX-95177567	QKdr5B.2	350.32	AX-109846736-AX-111116044	3.03	5.22	0.05
QKdr2A	E10	50.93	AX-110018827-AX-108732889	QKdr3A.3	170.76	AX-111661409-AX-110484697	3.13	5.41	0.06
QKdr2D	E1	456.75	AX-108959577-AX-109910713	QKdr6D.2	360.44	AX-108821954-AX-110689037	4.04	5.01	0.04
QKdr3A.2	BLUE-HN	160.76	AX-111661409-AX-110484697	QKdr7D	327.79	AX-111248447-AX-110928739	3.6	7.57	-0.03
QKdr4A.1	E9	71.91	AX-111163489-AX-111591351	QKdr5D.1	530.62	AX-111669072-AX-108800523	3.55	5.8	0.05
QKdr5B.1	E4	310.32	AX-94627936-AX-109846736	QKdr7B.2	720.06	AX-109274013-AX-109295053	3.98	10.36	0.07
QKdr5B.2	BLUE-HN	350.32	AX-109846736-AX-111116044	QKdr7B.1	0.06	AX-110951247-AX-110954191	3.68	7.63	-0.03
QKdr5D.1	E10	510.62	AX-111072096-AX-110141184	QKdr6D.1	180.44	AX-109452186-AX-108821954	3.05	5.19	-0.06
Letter “a” indicates the QTL of epistatic interactions; letter “b” indicates the environment in which the QTL was detected; letter “c” indicates the phenotypic variation explained by epistatic QTL; letter “d” indicates additive × additive (AA) effect, the positive values indicate that the two QTL with the same parental allele (“KN9204” or “J411”) produce a positive effect, while the negative valu…

## Sheet: Table S5
Table S5.Sequence of markers used in this paper
Primer Marker	Physical Position	Primer sequence（5’-3’）
TKW-ID-8	697877767	F: CCCTGTACAAGCCGGTTTTG
		R: AGGGGGTTTAGGGAGAGTGA
TKW-ID-4	699116595	F: GAGCCATCTGTGACTCCGTC
		R: CTCTAAACCATTGTGCGCTGG
TKW-ID-5	700314947	F: CATAAAAACCAGCCCCCATG
		R: GGATCTATCAGCACGGACAT
TKW-ID-6	700055741	F: TTTGTTACAGTACCAGGGCC
		R: ACTCGGTTTCTTGTTGTTGC
TKW-ID-7	698406835	F: ACACTCACGGGATCAAATCA
		R: TACCCATTCCAAAGGTACCG
TKW-ID-3	70084918	F: ACGTTCTGAGCATGTTAGAGCA
		R: AGAAAATGGGAGGGAACGGG
TKW-ID-2	703189939	F: AGCACGCTTCTCTGATTCGA
		R: GCTTCCCACAGGTTCCACTT
TKW-ID-1	694926776	F: GTCGATCTGGCCCCTTCAAT
		R: AGTACAGTGAACCCAGATGCA

## Sheet: Table S6
Table S6. Analysis of variance (ANOVA) and the broad-sense heritability (hB2) values for the investigated kernel traits in ten environments
	VG	VY	VL	VY×L	VG×Y	VG×L	VG×Y×L	Ve	hB2
KL	0.161177**	0.326874**	0.340742**	0	0	0	0.0317929**	0.139414**	0.16
KW	0.04664**	0	0.731893**	0	0	0.0556199**	0.0450308**	0.120816**	0.05
KDR	0.312041**	0	0	0	0.0665889**	0.0486342**	0	0.572736**	0.31
TKW	0.31972**	0.00319814	0.105589**	0.286399**	0.00604793	0.0274727**	0.0260152**	0.225558**	0.32
V(G), Genotypic Variance. V(Y), Year Variance. V(L), Location Variance. VY×L, Year-by-Location Interaction Variance. VG×Y, Genotype-by-Year Interaction Variance. VG×L, Genotype-by-Location Interaction Variance. VG×Y×L, Genotype-by-Year -Location Interaction Variance. hB2: broad-sense heritability. ** indicate significant level at P＜0.01 , respectively.

## Sheet: Table S7
Table S7.Genetic correlation for the investigated kernel traits in ten environments
	KL	KW	KDR	TKW
KL	1
KW	0.214**	1
KDR	0.680**	-0.513**	1
TKW	0.469**	0.806**	-.0209**	1
** indicate significant level at P＜0.01 , respectively
